# Supplementary material for: Child Domestic Work, Violence, and Health Outcomes: A Rapid Systematic Review
Source: Int J Environ Res Public Health. 2021 Dec 31;19(1):427. doi: 10.3390/ijerph19010427 (PMC8744913; doi:10.3390/ijerph19010427)
Supplement: Supplementary file 1 [file ijerph-19-00427-s001.zip]

Archive with 2 entries (2 files):
- ijerph-1494951 -supplementary1.pdf
- ijerph-1494951 -supplementary2.pdf
